# Supplementary material for: Reprogramming of RNA m6A Modification Is Required for Acute Myeloid Leukemia Development
Source: Genomics Proteomics Bioinformatics. 2024 Jun 24;23(2):qzae049. doi: 10.1093/gpbjnl/qzae049 (PMC12373641; doi:10.1093/gpbjnl/qzae049)
Supplement: qzae049_Supplementary_Data [file qzae049_supplementary_data.zip › Table S1.xlsx]

## Sheet: Sheet1
Table S1 Primer sequences for qRT-PCR and SLIM-qPCR
Note: qRT-PCR,real-time quantitative polymerase chain reaction; SLIM-qPCR, super-low-input m6A quantitative polymerase chain reaction; qPCR, quantitative polymerase chain reaction; F, forward primer; R, reversed primer
Oligonucleotides (qPCR primer)	Sequence (5'–3')
q-Hars-F	GAGGAGCTGGTACGACTCCA
q-Hars-R	GGCGTTTGAAACAGCGGATG
q-Myc-F	ATGCCCCTCAACGTGAACTTC
q-Myc-R	CGCAACATAGGATGGAGAGCA
q-Alkbh1-F	AAGCGAAGACCCCGAAGTTTA
q-Alkbh1-R	CAGTGGCGACTTGCTCTGA
q-Abcd2-F	ATACACATGCTAAATGCAGCAGC
q-Abcd2-R	GCCAATGATGGGATAGAGGGT
q-Abhd1-F	AAGATGCTGAGTTCCTCCCTG
q-Abhd1-R	ACATGCCCAGTAGTAGCCCAA
q-Gapdh-F	AGGTCGGTGTGAACGGATTTG
q-Gapdh-R	TGTAGACCATGTAGTTGAGGTCA
q-Csf3r-F	TGCACCCTGACTGGAGTTAC
q-Csf3r-R	TGAAATCTCGATGTGTCCACAG
q-Sirt6-F	ATGTCGGTGAATTATGCAGCA
q-Sirt6-R	GCTGGAGGACTGCCACATTA
q-Cdk2-F	CTCTCACGGGCATTCCTCTTC
q-Cdk2-R	CCCTCTGCATTGATAAGCAGG
q-Glis2-F	GACGAGCCCCTCGACCTAA
q-Glis2-R	AGCTCTCGATGCAAAGCATGA
q-Bcl11b-F	CCCGACCCTGATCTACTCAC
q-Bcl11b-R	GGAGGTGGACTGCTCTTGT
q-GAPDH-F	GGAGCGAGATCCCTCCAAAAT
q-GAPDH-R	GGCTGTTGTCATACTTCTCATGG
q-ABCD2-F	AATGGACCAGATCGAGTGCTG
q-ABCD2-R	TGGGATAGAGGGTTTTCAGAGC
q-M-Ctr9-f	CTCGCACACAGGTACTTCAGT
q-M-Ctr9-r	GGCTCAGTAAGTCAGAGCACT
q-m-Dicer1-f	GGTCCTTTCTTTGGACTGCCA
q-m-Dicer1-r	GCGATGAACGTCTTCCCTGA
q-m-Kdm6b-f	CCCATCTCATGGCAGTAGCTC
q-m-Kdm6b-r	ACTTCCCGTGAAGGGGTCTT
q-m-Ldlr-f	TGACTCAGACGAACAAGGCTG
q-m-Ldlr-r	ATCTAGGCAATCTCGGTCTCC
