# Supplementary material for: Reprogramming of RNA m6A Modification Is Required for Acute Myeloid Leukemia Development
Source: Genomics Proteomics Bioinformatics. 2024 Jun 24;23(2):qzae049. doi: 10.1093/gpbjnl/qzae049 (PMC12373641; doi:10.1093/gpbjnl/qzae049)
Supplement: qzae049_Supplementary_Data [file qzae049_supplementary_data.zip › Table S2.xlsx]

## Sheet: Sheet1
Table S2 Primer sequences for shRNAs
Note: shRNAs, short hairpin RNAs; ABCD2, ATP-binding cassette subfamily D member 2.
Oligonucleotides (shRNA)	Sequence (5'–3')
shABCD2#1	CCAATCTCTTACGGAGGATAT
shABCD2#2	CGTTTGACATTGAGTGAAGAA
